# Supplementary material for: The Molecular Mechanism of Craniofacial Cartilage Deformity Induced by High Glucose in Zebrafish
Source: Curr Issues Mol Biol. 2025 Aug 26;47(9):687. doi: 10.3390/cimb47090687 (PMC12468894; doi:10.3390/cimb47090687)
Supplement: Supplementary file 1 [file cimb-47-00687-s001.zip]

Archive with 1 entries (1 files):
- cimb-3827527-supplementary.pdf
